# Supplementary material for: Hypothermia-Mediated Apoptosis and Inflammation Contribute to Antioxidant and Immune Adaption in Freshwater Drum, Aplodinotus grunniens
Source: Antioxidants (Basel). 2022 Aug 26;11(9):1657. doi: 10.3390/antiox11091657 (PMC9495763; doi:10.3390/antiox11091657)
Supplement: Supplementary file 1 [file antioxidants-11-01657-s001.zip]

Archive with 3 entries (3 files):
- Table. S1 cDNA sequence for the genes refered in manuscript(antioxidants-1848579).pdf
- Table. S2 GO enrichment analysis statistical table..xlsx
- Table. S3 KEGG enrichment analysis statistical table..xlsx
