# Supplementary material for: Hypothermia-Mediated Apoptosis and Inflammation Contribute to Antioxidant and Immune Adaption in Freshwater Drum, Aplodinotus grunniens
Source: Antioxidants (Basel). 2022 Aug 26;11(9):1657. doi: 10.3390/antiox11091657 (PMC9495763; doi:10.3390/antiox11091657)
Supplement: Supplementary file 1 [file antioxidants-11-01657-s001.zip › Table. S2 GO enrichment analysis statistical table..xlsx]

## Sheet: Tab.S1A LT10-2d VS Con
Number	GO ID	Term Type	Description	Pvalue	Pvalue_corrected
207	GO:0043043	BP	peptide biosynthetic process	3.24443e-06	0.000996181
210	GO:0043604	BP	amide biosynthetic process	3.44894e-06	0.000996181
205	GO:0006412	BP	translation	3.97938e-06	0.000996181
213	GO:0006518	BP	peptide metabolic process	4.04529e-06	0.000996181
278	GO:0034645	BP	cellular macromolecule biosynthetic process	4.08203e-06	0.000996181
236	GO:0043603	BP	cellular amide metabolic process	4.18362e-06	0.000996181
299	GO:0009059	BP	macromolecule biosynthetic process	4.3903e-06	0.000996181
487	GO:1901576	BP	organic substance biosynthetic process	6.16772e-06	0.000996181
362	GO:0044271	BP	cellular nitrogen compound biosynthetic process	6.18406e-06	0.000996181
342	GO:0044267	BP	cellular protein metabolic process	6.24055e-06	0.000996181
509	GO:1901564	BP	organonitrogen compound metabolic process	7.33839e-06	0.000996181
470	GO:0044249	BP	cellular biosynthetic process	7.46655e-06	0.000996181
516	GO:0019538	BP	protein metabolic process	7.6141e-06	0.000996181
515	GO:0009058	BP	biosynthetic process	7.94127e-06	0.000996181
685	GO:0034641	BP	cellular nitrogen compound metabolic process	8.09793e-06	0.000996181
658	GO:0044260	BP	cellular macromolecule metabolic process	8.4498e-06	0.00102243
831	GO:0043170	BP	macromolecule metabolic process	8.91558e-06	0.00106138
788	GO:0006807	BP	nitrogen compound metabolic process	9.40283e-06	0.00110162
1132	GO:0044237	BP	cellular metabolic process	1.03265e-05	0.00117261
1218	GO:0044238	BP	primary metabolic process	1.08806e-05	0.00120777
1334	GO:0071704	BP	organic substance metabolic process	1.12906e-05	0.00120777
1449	GO:0008152	BP	metabolic process	1.17216e-05	0.00122255
318	GO:1901566	BP	organonitrogen compound biosynthetic process	1.63744e-05	0.00151075
221	GO:0016070	BP	RNA metabolic process	0.000248638	0.0169926
48	GO:0055076	BP	transition metal ion homeostasis	0.000395684	0.0258455
277	GO:0090304	BP	nucleic acid metabolic process	0.000452833	0.029064
9	GO:0003044	BP	regulation of systemic arterial blood pressure mediated by a chemical signal	0.000791548	0.0456576
9	GO:0003073	BP	regulation of systemic arterial blood pressure	0.000791548	0.0456576
9	GO:0050886	BP	endocrine process	0.000791548	0.0456576
9	GO:0001990	BP	regulation of systemic arterial blood pressure by hormone	0.000791548	0.0456576
9	GO:0003081	BP	regulation of systemic arterial blood pressure by renin-angiotensin	0.000791548	0.0456576
8	GO:0002181	BP	cytoplasmic translation	0.000791786	0.0456576
1841	GO:0009987	BP	cellular process	0.000913434	0.0495896
45	GO:0050817	BP	coagulation	0.00092044	0.0495896
45	GO:0007599	BP	hemostasis	0.00092044	0.0495896
45	GO:0007596	BP	blood coagulation	0.00092044	0.0495896
176	GO:0005840	CC	ribosome	4.25326e-06	0.000996181
309	GO:0030529	CC	intracellular ribonucleoprotein complex	4.43635e-06	0.000996181
322	GO:1990904	CC	ribonucleoprotein complex	4.72376e-06	0.000996181
291	GO:0043228	CC	non-membrane-bounded organelle	5.8772e-06	0.000996181
291	GO:0043232	CC	intracellular non-membrane-bounded organelle	5.8772e-06	0.000996181
75	GO:0044391	CC	ribosomal subunit	6.48721e-06	0.000996181
195	GO:0044428	CC	nuclear part	7.46383e-06	0.000996181
215	GO:0044421	CC	extracellular region part	7.69861e-06	0.000996181
166	GO:0005615	CC	extracellular space	0.000164154	0.0116502
44	GO:0015935	CC	small ribosomal subunit	0.000452155	0.029064
43	GO:0005577	CC	fibrinogen complex	0.000678153	0.0417121
27	GO:0005681	CC	spliceosomal complex	0.000820806	0.0466029
180	GO:0004252	MF	serine-type endopeptidase activity	3.05734e-06	0.000996181
188	GO:0008236	MF	serine-type peptidase activity	3.41053e-06	0.000996181
188	GO:0017171	MF	serine hydrolase activity	3.41053e-06	0.000996181
212	GO:0003735	MF	structural constituent of ribosome	4.04529e-06	0.000996181
255	GO:0004175	MF	endopeptidase activity	4.88741e-06	0.000996181
295	GO:0005198	MF	structural molecule activity	5.25536e-06	0.000996181
342	GO:0070011	MF	peptidase activity, acting on L-amino acid peptides	5.71218e-06	0.000996181
352	GO:0008233	MF	peptidase activity	6.18406e-06	0.000996181
479	GO:0003723	MF	RNA binding	6.85223e-06	0.000996181
397	GO:0016491	MF	oxidoreductase activity	6.99849e-06	0.000996181
895	GO:0003676	MF	nucleic acid binding	9.79244e-06	0.00112934
2185	GO:0003824	MF	catalytic activity	1.37836e-05	0.00135378
30	GO:0005507	MF	copper ion binding	3.23205e-05	0.00284813
21	GO:0004181	MF	metallocarboxypeptidase activity	6.31716e-05	0.00501365
338	GO:0046914	MF	transition metal ion binding	7.83234e-05	0.00608532
60	GO:0004386	MF	helicase activity	7.9693e-05	0.00612723
4327	GO:0003674	MF	molecular_function	0.000165829	0.011657
52	GO:0004497	MF	monooxygenase activity	0.000310912	0.0208622
24	GO:0004180	MF	carboxypeptidase activity	0.000918896	0.0495896

## Sheet: Tab.S1B LT10-8d VS Con
Number	GO ID	Term Type	Description	Pvalue	Pvalue_corrected
13	GO:0051236	BP	establishment of RNA localization	4.93452e-07	0.000711138
13	GO:0050658	BP	RNA transport	4.93452e-07	0.000711138
13	GO:0050657	BP	nucleic acid transport	4.93452e-07	0.000711138
26	GO:0006364	BP	rRNA processing	5.22355e-07	0.000711138
13	GO:0051028	BP	mRNA transport	6.02709e-07	0.000711138
26	GO:0016072	BP	rRNA metabolic process	1.37332e-06	0.000769962
43	GO:0019882	BP	antigen processing and presentation	1.58442e-06	0.000769962
42	GO:0034470	BP	ncRNA processing	1.64092e-06	0.000769962
49	GO:0008380	BP	RNA splicing	1.64307e-06	0.000769962
61	GO:0034660	BP	ncRNA metabolic process	2.50437e-06	0.000769962
125	GO:0006396	BP	RNA processing	2.98359e-06	0.000769962
144	GO:0006955	BP	immune response	3.10099e-06	0.000769962
167	GO:0002376	BP	immune system process	3.48186e-06	0.000769962
13	GO:0015931	BP	nucleobase-containing compound transport	3.81713e-06	0.000769962
206	GO:0016070	BP	RNA metabolic process	3.95396e-06	0.000769962
249	GO:0090304	BP	nucleic acid metabolic process	4.11699e-06	0.000769962
439	GO:1901360	BP	organic cyclic compound metabolic process	5.64116e-06	0.00101144
422	GO:0006725	BP	cellular aromatic compound metabolic process	5.75538e-06	0.00101144
419	GO:0046483	BP	heterocycle metabolic process	6.17405e-06	0.00104901
379	GO:0006139	BP	nucleobase-containing compound metabolic process	6.39556e-06	0.00104901
473	GO:0034641	BP	cellular nitrogen compound metabolic process	7.25287e-06	0.00113901
52	GO:0032774	BP	RNA biosynthetic process	1.02331e-05	0.00154144
933	GO:0071704	BP	organic substance metabolic process	1.06233e-05	0.00156821
1010	GO:0008152	BP	metabolic process	1.24208e-05	0.00172345
9	GO:0046037	BP	GMP metabolic process	1.28424e-05	0.00172345
9	GO:0006177	BP	GMP biosynthetic process	1.28424e-05	0.00172345
299	GO:0050896	BP	response to stimulus	1.53068e-05	0.0019953
842	GO:0044238	BP	primary metabolic process	1.54088e-05	0.0019953
102	GO:0051186	BP	cofactor metabolic process	1.67901e-05	0.00213669
538	GO:0006807	BP	nitrogen compound metabolic process	1.95701e-05	0.00240744
20	GO:0043648	BP	dicarboxylic acid metabolic process	2.66821e-05	0.00312605
77	GO:0002253	BP	activation of immune response	4.51434e-05	0.0052063
782	GO:0044237	BP	cellular metabolic process	4.87242e-05	0.00544899
7	GO:0043650	BP	dicarboxylic acid biosynthetic process	6.21633e-05	0.00594932
7	GO:0019805	BP	quinolinate biosynthetic process	6.21633e-05	0.00594932
7	GO:0046874	BP	quinolinate metabolic process	6.21633e-05	0.00594932
7	GO:0043420	BP	anthranilate metabolic process	6.21633e-05	0.00594932
52	GO:0006397	BP	mRNA processing	7.70442e-05	0.00702054
86	GO:0006732	BP	coenzyme metabolic process	8.42599e-05	0.00752356
89	GO:0050776	BP	regulation of immune response	9.04135e-05	0.00794455
77	GO:0050778	BP	positive regulation of immune response	0.00011276	0.00951699
9	GO:0051168	BP	nuclear export	0.000114756	0.00951699
15	GO:0009266	BP	response to temperature stimulus	0.000135592	0.0102123
82	GO:0032787	BP	monocarboxylic acid metabolic process	0.00015502	0.0115576
549	GO:0043170	BP	macromolecule metabolic process	0.000156995	0.0115878
10	GO:0006144	BP	purine nucleobase metabolic process	0.000166737	0.0120655
11	GO:0009408	BP	response to heat	0.000203102	0.0142771
11	GO:0042440	BP	pigment metabolic process	0.000203102	0.0142771
12	GO:0000387	BP	spliceosomal snRNP assembly	0.000223333	0.0150941
13	GO:0009112	BP	nucleobase metabolic process	0.000230057	0.0150941
7	GO:0006405	BP	RNA export from nucleus	0.00023313	0.0150941
7	GO:0006406	BP	mRNA export from nucleus	0.00023313	0.0150941
7	GO:0034627	BP	'de novo' NAD biosynthetic process	0.00023313	0.0150941
7	GO:0034354	BP	'de novo' NAD biosynthetic process from tryptophan	0.00023313	0.0150941
7	GO:0002218	BP	activation of innate immune response	0.00023313	0.0150941
134	GO:1901362	BP	organic cyclic compound biosynthetic process	0.00023984	0.0153935
6	GO:0000460	BP	maturation of 5.8S rRNA	0.000285867	0.0175832
6	GO:0000466	BP	maturation of 5.8S rRNA from tricistronic rRNA transcript (SSU-rRNA, 5.8S rRNA, LSU-rRNA)	0.000285867	0.0175832
128	GO:0018130	BP	heterocycle biosynthetic process	0.000342622	0.0196061
172	GO:0006082	BP	organic acid metabolic process	0.000353483	0.0200697
125	GO:0019438	BP	aromatic compound biosynthetic process	0.000366399	0.0206442
57	GO:0006733	BP	oxidoreduction coenzyme metabolic process	0.000414814	0.0213012
8	GO:0045494	BP	photoreceptor cell maintenance	0.000420461	0.0213012
8	GO:0003073	BP	regulation of systemic arterial blood pressure	0.000420461	0.0213012
8	GO:0050886	BP	endocrine process	0.000420461	0.0213012
8	GO:0001990	BP	regulation of systemic arterial blood pressure by hormone	0.000420461	0.0213012
8	GO:0003081	BP	regulation of systemic arterial blood pressure by renin-angiotensin	0.000420461	0.0213012
8	GO:0003044	BP	regulation of systemic arterial blood pressure mediated by a chemical signal	0.000420461	0.0213012
55	GO:0072524	BP	pyridine-containing compound metabolic process	0.000470147	0.0235278
68	GO:0006956	BP	complement activation	0.000471768	0.0235278
9	GO:0042168	BP	heme metabolic process	0.000553178	0.0274028
54	GO:0046496	BP	nicotinamide nucleotide metabolic process	0.000567824	0.0276562
54	GO:0019362	BP	pyridine nucleotide metabolic process	0.000567824	0.0276562
70	GO:0002252	BP	immune effector process	0.000613481	0.0292136
10	GO:0070206	BP	protein trimerization	0.000625474	0.0295937
104	GO:0002682	BP	regulation of immune system process	0.000646086	0.030274
7	GO:0072523	BP	purine-containing compound catabolic process	0.000648054	0.030274
168	GO:0019752	BP	carboxylic acid metabolic process	0.000666818	0.0309546
45	GO:0009628	BP	response to abiotic stimulus	0.000715487	0.03296
48	GO:1901361	BP	organic cyclic compound catabolic process	0.000718948	0.03296
18	GO:0009072	BP	aromatic amino acid family metabolic process	0.000781523	0.0351733
69	GO:0006959	BP	humoral immune response	0.000789514	0.0353176
168	GO:0043436	BP	oxoacid metabolic process	0.000828456	0.0368363
40	GO:1901565	BP	organonitrogen compound catabolic process	0.000858058	0.037789
97	GO:0048584	BP	positive regulation of response to stimulus	0.00086012	0.037789
6	GO:0050707	BP	regulation of cytokine secretion	0.000956978	0.0399065
12	GO:0042558	BP	pteridine-containing compound metabolic process	0.0010144	0.0419545
60	GO:0016071	BP	mRNA metabolic process	0.00105347	0.0427718
78	GO:0002684	BP	positive regulation of immune system process	0.00120999	0.0472536
27	GO:0000398	BP	mRNA splicing, via spliceosome	0.00125375	0.047948
27	GO:0000375	BP	RNA splicing, via transesterification reactions	0.00125375	0.047948
27	GO:0000377	BP	RNA splicing, via transesterification reactions with bulged adenosine as nucleophile	0.00125375	0.047948
5	GO:0006641	BP	triglyceride metabolic process	0.00128923	0.0480595
5	GO:0006639	BP	acylglycerol metabolic process	0.00128923	0.0480595
5	GO:0006638	BP	neutral lipid metabolic process	0.00128923	0.0480595
4	GO:0051187	BP	cofactor catabolic process	0.00133717	0.0491363
29	GO:0006351	BP	transcription, DNA-templated	0.0013451	0.0491363
29	GO:0097659	BP	nucleic acid-templated transcription	0.0013451	0.0491363
510	GO:0044710	BP	single-organism metabolic process	0.0013514	0.0491363
29	GO:0042611	CC	MHC protein complex	5.15787e-07	0.000711138
24	GO:0042613	CC	MHC class II protein complex	6.7443e-07	0.000711138
31	GO:0005681	CC	spliceosomal complex	7.96192e-07	0.000734587
37	GO:0005730	CC	nucleolus	1.00403e-06	0.000741076
164	GO:0044428	CC	nuclear part	3.62966e-06	0.000769962
13	GO:0030684	CC	preribosome	3.81713e-06	0.000769962
9	GO:0097526	CC	spliceosomal tri-snRNP complex	0.000266578	0.0168172
6	GO:0030687	CC	preribosome, large subunit precursor	0.000285867	0.0175832
13	GO:0030532	CC	small nuclear ribonucleoprotein complex	0.000379808	0.0210779
13	GO:0097525	CC	spliceosomal snRNP complex	0.000379808	0.0210779
12	GO:0005839	CC	proteasome core complex	0.000385865	0.0212542
8	GO:0046540	CC	U4/U6 x U5 tri-snRNP complex	0.000420461	0.0213012
5	GO:0072546	CC	ER membrane protein complex	0.00128923	0.0480595
4	GO:0005732	CC	small nucleolar ribonucleoprotein complex	0.00133717	0.0491363
61	GO:0004386	MF	helicase activity	2.23999e-06	0.000769962
292	GO:0016491	MF	oxidoreductase activity	6.25884e-06	0.00104901
9	GO:0003938	MF	IMP dehydrogenase activity	1.28424e-05	0.00172345
11	GO:0004499	MF	N,N-dimethylaniline monooxygenase activity	2.07761e-05	0.0025139
15	GO:0016709	MF	oxidoreductase activity, acting on paired donors, with incorporation or reduction of molecular oxygen, NAD(P)H as one donor, and incorporation of one atom of oxygen	4.82611e-05	0.00544899
1532	GO:0003824	MF	catalytic activity	5.11734e-05	0.00563747
42	GO:0004497	MF	monooxygenase activity	6.61014e-05	0.00609868
305	GO:0003723	MF	RNA binding	0.00011468	0.00951699
59	GO:0005506	MF	iron ion binding	0.000260355	0.0165662
8	GO:0016274	MF	protein-arginine N-methyltransferase activity	0.000420461	0.0213012
8	GO:0016273	MF	arginine N-methyltransferase activity	0.000420461	0.0213012
608	GO:0003676	MF	nucleic acid binding	0.000597218	0.0288109
21	GO:0008170	MF	N-methyltransferase activity	0.000604575	0.0289764
54	GO:0016705	MF	oxidoreductase activity, acting on paired donors, with incorporation or reduction of molecular oxygen	0.000896075	0.0382308
18	GO:0004298	MF	threonine-type endopeptidase activity	0.00102314	0.0419545
18	GO:0070003	MF	threonine-type peptidase activity	0.00102314	0.0419545
68	GO:0016829	MF	lyase activity	0.00105466	0.0427718
5	GO:0017056	MF	structural constituent of nuclear pore	0.00128923	0.0480595

## Sheet: Tab.S1C LT10-2d VS LT10-8d
Number	GO ID	Term Type	Description	Pvalue	Pvalue_corrected
94	GO:0002253	BP	activation of immune response	1.9128e-06	0.000533635
13	GO:0009060	BP	aerobic respiration	1.96257e-06	0.000533635
13	GO:0045333	BP	cellular respiration	1.96257e-06	0.000533635
91	GO:0006956	BP	complement activation	2.26389e-06	0.000533635
92	GO:0006959	BP	humoral immune response	2.30623e-06	0.000533635
91	GO:0002252	BP	immune effector process	2.54988e-06	0.000533635
116	GO:0072376	BP	protein activation cascade	2.77064e-06	0.000533635
202	GO:0006518	BP	peptide metabolic process	3.09214e-06	0.000533635
196	GO:0006412	BP	translation	3.19782e-06	0.000533635
197	GO:0043043	BP	peptide biosynthetic process	3.41606e-06	0.000533635
199	GO:0043604	BP	amide biosynthetic process	3.56154e-06	0.000533635
94	GO:0050778	BP	positive regulation of immune response	3.81612e-06	0.000533635
263	GO:0009059	BP	macromolecule biosynthetic process	3.88627e-06	0.000533635
249	GO:0034645	BP	cellular macromolecule biosynthetic process	3.94371e-06	0.000533635
213	GO:0043603	BP	cellular amide metabolic process	3.94702e-06	0.000533635
107	GO:0050776	BP	regulation of immune response	4.34312e-06	0.000534276
97	GO:0002684	BP	positive regulation of immune system process	4.884e-06	0.000554692
316	GO:1901566	BP	organonitrogen compound biosynthetic process	5.21365e-06	0.000554692
330	GO:0044271	BP	cellular nitrogen compound biosynthetic process	5.47205e-06	0.000554692
303	GO:0044267	BP	cellular protein metabolic process	5.56119e-06	0.000554692
461	GO:0009058	BP	biosynthetic process	5.95288e-06	0.000585843
430	GO:0044249	BP	cellular biosynthetic process	6.22466e-06	0.00060453
436	GO:1901576	BP	organic substance biosynthetic process	6.49854e-06	0.000617861
488	GO:1901564	BP	organonitrogen compound metabolic process	6.52935e-06	0.000617861
465	GO:0019538	BP	protein metabolic process	6.63307e-06	0.00061973
117	GO:0048584	BP	positive regulation of response to stimulus	7.12452e-06	0.000648925
526	GO:0044260	BP	cellular macromolecule metabolic process	7.2093e-06	0.000648925
580	GO:0034641	BP	cellular nitrogen compound metabolic process	7.7493e-06	0.000689127
669	GO:0006807	BP	nitrogen compound metabolic process	8.05707e-06	0.000697398
626	GO:0044710	BP	single-organism metabolic process	8.14706e-06	0.000697398
11	GO:0006119	BP	oxidative phosphorylation	8.25232e-06	0.000697398
693	GO:0043170	BP	macromolecule metabolic process	8.31473e-06	0.000697398
953	GO:0044237	BP	cellular metabolic process	9.44938e-06	0.000758108
1010	GO:0044238	BP	primary metabolic process	9.60401e-06	0.000762228
1128	GO:0071704	BP	organic substance metabolic process	1.03506e-05	0.000812743
1238	GO:0008152	BP	metabolic process	1.12685e-05	0.000864674
1507	GO:0009987	BP	cellular process	1.21652e-05	0.000916242
27	GO:0061041	BP	regulation of wound healing	3.72401e-05	0.00236956
43	GO:0055076	BP	transition metal ion homeostasis	4.12876e-05	0.00260465
18	GO:0015980	BP	energy derivation by oxidation of organic compounds	5.38815e-05	0.00334201
41	GO:0055072	BP	iron ion homeostasis	6.67685e-05	0.00410682
119	GO:0002682	BP	regulation of immune system process	7.8153e-05	0.00472826
25	GO:1900046	BP	regulation of hemostasis	8.65417e-05	0.00511012
25	GO:0030193	BP	regulation of blood coagulation	8.65417e-05	0.00511012
83	GO:0019725	BP	cellular homeostasis	9.74098e-05	0.0055735
49	GO:0055065	BP	metal ion homeostasis	0.000165278	0.00859096
32	GO:0006879	BP	cellular iron ion homeostasis	0.000171145	0.00875483
52	GO:0098771	BP	inorganic ion homeostasis	0.00017784	0.0089295
52	GO:0055080	BP	cation homeostasis	0.00017784	0.0089295
225	GO:0065008	BP	regulation of biological quality	0.000184319	0.00913061
50	GO:0050878	BP	regulation of body fluid levels	0.000185976	0.00915124
149	GO:0055086	BP	nucleobase-containing small molecule metabolic process	0.000201136	0.009767
32	GO:0046916	BP	cellular transition metal ion homeostasis	0.00020408	0.00984519
103	GO:0042592	BP	homeostatic process	0.000263042	0.0124456
23	GO:1903510	BP	mucopolysaccharide metabolic process	0.000314618	0.0143346
23	GO:0030212	BP	hyaluronan metabolic process	0.000314618	0.0143346
105	GO:0051186	BP	cofactor metabolic process	0.000334883	0.0151642
52	GO:0050801	BP	ion homeostasis	0.000358919	0.0161535
28	GO:0050818	BP	regulation of coagulation	0.000389248	0.0171385
40	GO:0045454	BP	cell redox homeostasis	0.000395345	0.0171385
113	GO:0072521	BP	purine-containing compound metabolic process	0.000462943	0.019305
78	GO:0006091	BP	generation of precursor metabolites and energy	0.000487127	0.0200865
1371	GO:0044699	BP	single-organism process	0.000499546	0.020371
129	GO:0009117	BP	nucleotide metabolic process	0.000526112	0.0213365
316	GO:0044281	BP	small molecule metabolic process	0.000533102	0.0215018
129	GO:0006753	BP	nucleoside phosphate metabolic process	0.000666619	0.0263118
104	GO:0046128	BP	purine ribonucleoside metabolic process	0.000713257	0.0272775
104	GO:0042278	BP	purine nucleoside metabolic process	0.000713257	0.0272775
24	GO:0006414	BP	translational elongation	0.000736663	0.0280274
52	GO:0055114	BP	oxidation-reduction process	0.000816826	0.030604
38	GO:0006875	BP	cellular metal ion homeostasis	0.00082622	0.0307997
381	GO:0006725	BP	cellular aromatic compound metabolic process	0.00084376	0.0312954
50	GO:0051188	BP	cofactor biosynthetic process	0.000927576	0.0340619
171	GO:1901135	BP	carbohydrate derivative metabolic process	0.000982773	0.0355581
391	GO:1901360	BP	organic cyclic compound metabolic process	0.000995188	0.0358316
2433	GO:0008150	BP	biological_process	0.00133633	0.0455737
7	GO:0002181	BP	cytoplasmic translation	0.00133986	0.0455737
7	GO:0046686	BP	response to cadmium ion	0.00133986	0.0455737
117	GO:0009116	BP	nucleoside metabolic process	0.00138062	0.0461439
117	GO:1901657	BP	glycosyl compound metabolic process	0.00138062	0.0461439
109	GO:0019693	BP	ribose phosphate metabolic process	0.00138163	0.0461439
312	GO:0050896	BP	response to stimulus	0.00149362	0.0494368
75	GO:0044391	CC	ribosomal subunit	1.43124e-06	0.000533635
65	GO:0019866	CC	organelle inner membrane	1.47113e-06	0.000533635
65	GO:0005743	CC	mitochondrial inner membrane	1.47113e-06	0.000533635
76	GO:0044445	CC	cytosolic part	1.57716e-06	0.000533635
45	GO:0015935	CC	small ribosomal subunit	2.05852e-06	0.000533635
84	GO:0031966	CC	mitochondrial membrane	2.26846e-06	0.000533635
174	GO:0005840	CC	ribosome	2.80607e-06	0.000533635
186	GO:0031090	CC	organelle membrane	3.79411e-06	0.000533635
169	GO:0005615	CC	extracellular space	3.93249e-06	0.000533635
278	GO:0030529	CC	intracellular ribonucleoprotein complex	4.06813e-06	0.000533635
205	GO:0044421	CC	extracellular region part	4.1466e-06	0.000533635
257	GO:0043228	CC	non-membrane-bounded organelle	4.80652e-06	0.000554692
257	GO:0043232	CC	intracellular non-membrane-bounded organelle	4.80652e-06	0.000554692
291	GO:1990904	CC	ribonucleoprotein complex	5.12351e-06	0.000554692
753	GO:0044444	CC	cytoplasmic part	9.06584e-06	0.000743499
101	GO:0005623	CC	cell	1.13634e-05	0.000864674
25	GO:0022627	CC	cytosolic small ribosomal subunit	2.16357e-05	0.00155148
30	GO:0015934	CC	large ribosomal subunit	0.00012495	0.00688248
17	GO:0022625	CC	cytosolic large ribosomal subunit	0.000135399	0.00736956
20	GO:0070069	CC	cytochrome complex	0.000145355	0.00783115
138	GO:0044429	CC	mitochondrial part	0.000157286	0.00823351
26	GO:0070469	CC	respiratory chain	0.000268218	0.0125299
23	GO:0098803	CC	respiratory chain complex	0.000314618	0.0143346
747	GO:0032991	CC	macromolecular complex	0.000453356	0.0191213
23	GO:0005774	CC	vacuolar membrane	0.000643081	0.0255193
12	GO:0000015	CC	phosphopyruvate hydratase complex	0.00114532	0.0402553
35	GO:0044437	CC	vacuolar part	0.00117754	0.0409973
36	GO:0015002	MF	heme-copper terminal oxidase activity	5.23142e-07	0.000533635
36	GO:0004129	MF	cytochrome-c oxidase activity	5.23142e-07	0.000533635
36	GO:0016676	MF	oxidoreductase activity, acting on a heme group of donors, oxygen as acceptor	5.23142e-07	0.000533635
36	GO:0016675	MF	oxidoreductase activity, acting on a heme group of donors	5.23142e-07	0.000533635
90	GO:0015078	MF	hydrogen ion transmembrane transporter activity	1.82272e-06	0.000533635
150	GO:0061135	MF	endopeptidase regulator activity	3.0239e-06	0.000533635
150	GO:0004866	MF	endopeptidase inhibitor activity	3.0239e-06	0.000533635
209	GO:0003735	MF	structural constituent of ribosome	3.09214e-06	0.000533635
152	GO:0061134	MF	peptidase regulator activity	3.3387e-06	0.000533635
164	GO:0004857	MF	enzyme inhibitor activity	3.66738e-06	0.000533635
121	GO:0004252	MF	serine-type endopeptidase activity	3.82416e-06	0.000533635
152	GO:0030414	MF	peptidase inhibitor activity	4.26561e-06	0.000533635
272	GO:0005198	MF	structural molecule activity	5.3307e-06	0.000554692
365	GO:0016491	MF	oxidoreductase activity	5.40527e-06	0.000554692
125	GO:0008236	MF	serine-type peptidase activity	5.55288e-06	0.000554692
125	GO:0017171	MF	serine hydrolase activity	5.55288e-06	0.000554692
386	GO:0003723	MF	RNA binding	6.79917e-06	0.000627308
27	GO:0005507	MF	copper ion binding	9.24616e-06	0.000749955
3444	GO:0003674	MF	molecular_function	1.10953e-05	0.000862049
1735	GO:0003824	MF	catalytic activity	1.28661e-05	0.000959238
37	GO:0005319	MF	lipid transporter activity	2.16506e-05	0.00155148
81	GO:0016829	MF	lyase activity	2.96685e-05	0.00197282
53	GO:0004867	MF	serine-type endopeptidase inhibitor activity	7.18772e-05	0.00438451
104	GO:0008135	MF	translation factor activity, RNA binding	8.01988e-05	0.00481258
38	GO:0016835	MF	carbon-oxygen lyase activity	8.8747e-05	0.00515781
14	GO:0016722	MF	oxidoreductase activity, oxidizing metal ions	9.15152e-05	0.00527714
209	GO:0030234	MF	enzyme regulator activity	0.000135789	0.00736956
177	GO:0004175	MF	endopeptidase activity	0.000156249	0.00823351
34	GO:0016836	MF	hydro-lyase activity	0.000168451	0.00869464
45	GO:0009055	MF	electron carrier activity	0.000294504	0.0136713
108	GO:0015077	MF	monovalent inorganic cation transmembrane transporter activity	0.000408628	0.0175354
12	GO:0016724	MF	oxidoreductase activity, oxidizing metal ions, oxygen as acceptor	0.000679824	0.0264931
12	GO:0004322	MF	ferroxidase activity	0.000679824	0.0264931
242	GO:0022892	MF	substrate-specific transporter activity	0.000681979	0.0264931
71	GO:0020037	MF	heme binding	0.000898091	0.033144
8	GO:0016229	MF	steroid dehydrogenase activity	0.000949495	0.0345644
11	GO:0051184	MF	cofactor transporter activity	0.00104237	0.0371678
12	GO:0004634	MF	phosphopyruvate hydratase activity	0.00114532	0.0402553
67	GO:0003743	MF	translation initiation factor activity	0.00117495	0.0409973
62	GO:0005506	MF	iron ion binding	0.00120193	0.0416498
25	GO:0044769	MF	ATPase activity, coupled to transmembrane movement of ions, rotational mechanism	0.00121168	0.0417918
72	GO:0046906	MF	tetrapyrrole binding	0.00137143	0.0461439
671	GO:0003676	MF	nucleic acid binding	0.00142087	0.0472409
