# Supplementary material for: Hypothermia-Mediated Apoptosis and Inflammation Contribute to Antioxidant and Immune Adaption in Freshwater Drum, Aplodinotus grunniens
Source: Antioxidants (Basel). 2022 Aug 26;11(9):1657. doi: 10.3390/antiox11091657 (PMC9495763; doi:10.3390/antiox11091657)
Supplement: Supplementary file 1 [file antioxidants-11-01657-s001.zip › Table. S3 KEGG enrichment analysis statistical table..xlsx]

## Sheet: Tab. S2A LT10-2d VS Con
Num	Pathway id	Description	Pvalue_uncorrected	Pvalue_corrected	First Category	Second Category
201	map03010	Ribosome	5.45389e-17	1.86523e-14	Genetic Information Processing	Translation
64	map00380	Tryptophan metabolism	1.49718e-09	2.56017e-07	Metabolism	Amino acid metabolism
146	map05164	Influenza A	4.80785e-08	4.11071e-06	Human Diseases	Infectious disease: viral
125	map03040	Spliceosome	4.01669e-08	4.57903e-06	Genetic Information Processing	Transcription
249	map04610	Complement and coagulation cascades	7.66027e-07	5.23963e-05	Organismal Systems	Immune system
50	map00830	Retinol metabolism	1.19581e-06	6.81614e-05	Metabolism	Metabolism of cofactors and vitamins
58	map05204	Chemical carcinogenesis	1.47355e-06	7.19934e-05	Human Diseases	Cancer: overview
199	map05168	Herpes simplex virus 1 infection	7.0283e-06	0.00030046	Human Diseases	Infectious disease: viral
48	map00310	Lysine degradation	8.25473e-06	0.00031368	Metabolism	Amino acid metabolism
49	map00980	Metabolism of xenobiotics by cytochrome P450	3.25887e-05	0.00111453	Metabolism	Xenobiotics biodegradation and metabolism
48	map00280	Valine, leucine and isoleucine degradation	5.55621e-05	0.00158352	Metabolism	Amino acid metabolism
39	map00140	Steroid hormone biosynthesis	5.15641e-05	0.00160317	Metabolism	Lipid metabolism
121	map04972	Pancreatic secretion	6.70336e-05	0.0017635	Organismal Systems	Digestive system
49	map00982	Drug metabolism - cytochrome P450	7.81393e-05	0.00190883	Metabolism	Xenobiotics biodegradation and metabolism
52	map00561	Glycerolipid metabolism	0.000149401	0.00340633	Metabolism	Lipid metabolism
113	map04974	Protein digestion and absorption	0.000195196	0.00417231	Organismal Systems	Digestive system
28	map00053	Ascorbate and aldarate metabolism	0.000257404	0.00517836	Metabolism	Carbohydrate metabolism
22	map00591	Linoleic acid metabolism	0.000773053	0.0139149	Metabolism	Lipid metabolism
49	map03008	Ribosome biogenesis in eukaryotes	0.000748139	0.0142146	Genetic Information Processing	Translation
27	map00340	Histidine metabolism	0.00184298	0.031515	Metabolism	Amino acid metabolism
26	map04215	Apoptosis - multiple species	0.00235011	0.0382732	Cellular Processes	Cell growth and death

## Sheet: Tab. S2B LT10-8d VS Con
Num	Pathway id	Description	Pvalue_uncorrected	Pvalue_corrected	First Category	Second Category
102	map03040	Spliceosome	1.43089e-09	4.87934e-07	Genetic Information Processing	Transcription
45	map05332	Graft-versus-host disease	2.44302e-08	4.16535e-06	Human Diseases	Immune disease
138	map05169	Epstein-Barr virus infection	4.7661e-08	5.41747e-06	Human Diseases	Infectious disease: viral
123	map05322	Systemic lupus erythematosus	1.47509e-07	1.25752e-05	Human Diseases	Immune disease
157	map05168	Herpes simplex virus 1 infection	3.11966e-07	2.12761e-05	Human Diseases	Infectious disease: viral
108	map05140	Leishmaniasis	6.04763e-07	3.43707e-05	Human Diseases	Infectious disease: parasitic
41	map05310	Asthma	8.02894e-07	3.91124e-05	Human Diseases	Immune disease
47	map04940	Type I diabetes mellitus	1.37877e-06	4.70159e-05	Human Diseases	Endocrine and metabolic disease
52	map05330	Allograft rejection	1.3302e-06	5.66996e-05	Human Diseases	Immune disease
52	map05320	Autoimmune thyroid disease	1.3302e-06	5.66996e-05	Human Diseases	Immune disease
29	map00350	Tyrosine metabolism	2.3355e-06	6.63673e-05	Metabolism	Amino acid metabolism
82	map04612	Antigen processing and presentation	2.22598e-06	6.90053e-05	Organismal Systems	Immune system
44	map03008	Ribosome biogenesis in eukaryotes	6.29111e-06	0.000165021	Genetic Information Processing	Translation
154	map05152	Tuberculosis	7.13714e-06	0.00017384	Human Diseases	Infectious disease: bacterial
41	map05321	Inflammatory bowel disease (IBD)	2.16262e-05	0.000491637	Human Diseases	Immune disease
40	map03050	Proteasome	3.24844e-05	0.000692323	Genetic Information Processing	Folding, sorting and degradation
104	map05142	Chagas disease (American trypanosomiasis)	0.000104985	0.00210587	Human Diseases	Infectious disease: parasitic
134	map05150	Staphylococcus aureus infection	0.000147863	0.00280118	Human Diseases	Infectious disease: bacterial
49	map04672	Intestinal immune network for IgA production	0.000297902	0.00534655	Organismal Systems	Immune system
37	map00982	Drug metabolism - cytochrome P450	0.00031657	0.00539752	Metabolism	Xenobiotics biodegradation and metabolism
19	map04623	Cytosolic DNA-sensing pathway	0.000391311	0.00580161	Organismal Systems	Immune system
15	map00670	One carbon pool by folate	0.000412198	0.00585665	Metabolism	Metabolism of cofactors and vitamins
34	map00830	Retinol metabolism	0.000434247	0.00592313	Metabolism	Metabolism of cofactors and vitamins
54	map04658	Th1 and Th2 cell differentiation	0.000389935	0.00604399	Organismal Systems	Immune system
16	map00360	Phenylalanine metabolism	0.000379712	0.0061658	Metabolism	Amino acid metabolism
164	map04145	Phagosome	0.000491944	0.00645204	Cellular Processes	Transport and catabolism
64	map05323	Rheumatoid arthritis	0.000623701	0.00787712	Human Diseases	Immune disease
84	map05134	Legionellosis	0.000794729	0.00967866	Human Diseases	Infectious disease: bacterial
37	map00051	Fructose and mannose metabolism	0.00140188	0.0164841	Metabolism	Carbohydrate metabolism
84	map00010	Glycolysis / Gluconeogenesis	0.00146226	0.0166211	Metabolism	Carbohydrate metabolism
54	map04640	Hematopoietic cell lineage	0.00179753	0.0197729	Organismal Systems	Immune system
50	map03018	RNA degradation	0.00201771	0.0215012	Genetic Information Processing	Folding, sorting and degradation
13	map03020	RNA polymerase	0.00241492	0.0249541	Genetic Information Processing	Transcription
35	map04214	Apoptosis - fly	0.00275654	0.0276464	Cellular Processes	Cell growth and death
7	map00740	Riboflavin metabolism	0.00332283	0.0323739	Metabolism	Metabolism of cofactors and vitamins
9	map00400	Phenylalanine, tyrosine and tryptophan biosynthesis	0.00350882	0.0332363	Metabolism	Amino acid metabolism
116	map05166	Human T-cell leukemia virus 1 infection	0.00456872	0.0409983	Human Diseases	Infectious disease: viral
74	map04514	Cell adhesion molecules (CAMs)	0.00470461	0.0411352	Environmental Information Processing	Signaling molecules and interaction
93	map03013	RNA transport	0.00455962	0.0420224	Genetic Information Processing	Translation
32	map05144	Malaria	0.00540339	0.0460639	Human Diseases	Infectious disease: parasitic
96	map05133	Pertussis	0.00593385	0.0493523	Human Diseases	Infectious disease: bacterial

## Sheet: Tab. S2C LT10-2d VS LT10-8d
Num	Pathway id	Description	Pvalue_uncorrected	Pvalue_corrected	First Category	Second Category
212	map03010	Ribosome	1.17461e-36	3.99367e-34	Genetic Information Processing	Translation
239	map04610	Complement and coagulation cascades	1.3826e-15	2.35041e-13	Organismal Systems	Immune system
139	map00190	Oxidative phosphorylation	1.04126e-11	1.1801e-09	Metabolism	Energy metabolism
149	map05012	Parkinson disease	1.7585e-10	1.49472e-08	Human Diseases	Neurodegenerative disease
195	map05016	Huntington disease	2.03253e-07	1.15177e-05	Human Diseases	Neurodegenerative disease
172	map04714	Thermogenesis	1.70314e-07	1.15813e-05	Organismal Systems	Environmental adaptation
103	map05134	Legionellosis	1.049e-06	5.09516e-05	Human Diseases	Infectious disease: bacterial
117	map04932	Non-alcoholic fatty liver disease (NAFLD)	7.1625e-06	0.000304406	Human Diseases	Endocrine and metabolic disease
234	map05010	Alzheimer disease	2.91198e-05	0.000990073	Human Diseases	Neurodegenerative disease
117	map05133	Pertussis	2.66206e-05	0.00100567	Human Diseases	Infectious disease: bacterial
148	map05150	Staphylococcus aureus infection	3.97796e-05	0.00122955	Human Diseases	Infectious disease: bacterial
35	map00860	Porphyrin and chlorophyll metabolism	5.11476e-05	0.00144918	Metabolism	Metabolism of cofactors and vitamins
45	map05204	Chemical carcinogenesis	6.13587e-05	0.00160477	Human Diseases	Cancer: overview
56	map04216	Ferroptosis	7.00977e-05	0.00170237	Cellular Processes	Cell growth and death
79	map04979	Cholesterol metabolism	8.34581e-05	0.00189172	Organismal Systems	Digestive system
155	map05168	Herpes simplex virus 1 infection	0.00015168	0.00322321	Human Diseases	Infectious disease: viral
120	map04141	Protein processing in endoplasmic reticulum	0.000213594	0.00427187	Genetic Information Processing	Folding, sorting and degradation
39	map00980	Metabolism of xenobiotics by cytochrome P450	0.000244855	0.00462503	Metabolism	Xenobiotics biodegradation and metabolism
149	map05167	Kaposi sarcoma-associated herpesvirus infection	0.000334205	0.00598051	Human Diseases	Infectious disease: viral
61	map04975	Fat digestion and absorption	0.000356994	0.0060689	Organismal Systems	Digestive system
36	map00830	Retinol metabolism	0.000545428	0.00883073	Metabolism	Metabolism of cofactors and vitamins
108	map05142	Chagas disease (American trypanosomiasis)	0.00063689	0.00984285	Human Diseases	Infectious disease: parasitic
119	map04080	Neuroactive ligand-receptor interaction	0.00210328	0.031092	Environmental Information Processing	Signaling molecules and interaction
87	map04142	Lysosome	0.00244446	0.0346299	Cellular Processes	Transport and catabolism
47	map04977	Vitamin digestion and absorption	0.00318313	0.0432905	Organismal Systems	Digestive system
32	map04730	Long-term depression	0.00365776	0.0478323	Organismal Systems	Nervous system
